# Supplementary material for: Causal Link of Seven Trace Elements and Eight Nutrients With Meningioma: A Bidirectional Two‐Sample Mendelian Randomization Analysis
Source: Brain Behav. 2025 Sep 2;15(9):e70852. doi: 10.1002/brb3.70852 (PMC12405673; doi:10.1002/brb3.70852)
Supplement: Supplementary file 1 — Supplementary Material: brb370852‐sup‐0001‐SuppMatt.xlsx [file BRB3-15-e70852-s001.xlsx]

## Sheet: F-value test
Instrumental variables used for two-sample MR Analysis of Zinc and meningioma
SNP	effect_allele.exposure	beta.exposure	beta.outcome	pos.outcome	pval.outcome	se.outcome	pval.exposure	se.exposure	chr.exposure	pos.exposure	id.exposure	R2	F
rs10484100	G	-0.209	-0.0547185	86350752	0.483189	0.0780374	3.29997e-06	0.045	14	86817096	ieu-a-1079	0.00821881568975133	21.5542903487429
rs10931753	C	-0.129	-0.0451986	153712244	0.307715	0.044311	4.94003e-06	0.028	2	154568757	ieu-a-1079	0.00808839147406451	21.2094566120724
rs11232535	C	0.325	0.217739	81217766	0.0327937	0.102004	6.72992e-07	0.065	11	80928809	ieu-a-1079	0.00951293759512938	24.9807913945448
rs11763353	G	-0.192	-0.0075812	15591246	0.875479	0.0483795	6.90001e-07	0.039	7	15630871	ieu-a-1079	0.00922516289304351	24.2180642726758
rs1532423	G	-0.178	-0.0510847	85356084	0.233283	0.0428583	6.4003e-12	0.026	8	86268313	ieu-a-1079	0.0176875943442572	46.8338103280921
rs2120019	C	-0.287	-0.162522	75041843	0.00139685	0.0508628	1.54989e-18	0.033	15	75334184	ieu-a-1079	0.0282372243606181	75.5791664417725
rs4333127	A	0.218	0.149974	5928306	0.0561824	0.0785361	2.99999e-06	0.047	4	5930033	ieu-a-1079	0.00819725432342035	21.4972771432204
rs7148590	A	-0.14	-0.0302358	65006478	0.462032	0.0411089	1.37e-07	0.026	14	65473196	ieu-a-1079	0.011016013686835	28.9718054043241
Instrumental variables used for two-sample MR Analysis of Copper and meningioma
SNP	effect_allele	beta.exposure	beta.outcome	pos.outcome	pval.outcome	se.outcome	pval.exposure	pos.exposure	se.exposure	chr.exposure	id.exposure	R2	F
rs10014072	G	-0.164	0.0226299	113027634	0.598151	0.0429361	1.13e-06	113948790	0.034	4	ieu-a-1073	0.00885913008191138	23.2485593545909
rs1175550	G	0.198	0.0659551	3774964	0.145924	0.0453587	5.03002e-10	3691528	0.032	1	ieu-a-1073	0.0144948969858127	38.2557400715521
rs12153606	T	-0.159	0.0637405	85287951	0.247723	0.0551437	2.5e-06	84583769	0.034	5	ieu-a-1073	0.00833160588976416	21.852573953131
rs12582659	C	1.262	-0.0450406	75670748	0.596374	0.085043	2.86003e-06	76064528	0.27	12	ieu-a-1073	0.00832313986778164	21.8301824580375
rs2769264	G	0.313	0.109898	151372265	0.0430705	0.0543239	2.63027e-20	151344741	0.034	1	ieu-a-1073	0.0315313271132594	84.6831540530157
rs3857536	T	-0.129	0.0117287	66219155	0.771477	0.0403821	4.08e-06	66929048	0.028	6	ieu-a-1073	0.00808839147406451	21.2094566120724
Instrumental variables used for two-sample MR Analysis of Magnesium and meningioma
SNP	effect_allele.exposure	beta.exposure	beta.outcome	pos.outcome	pval.outcome	se.outcome	se.exposure	chr.exposure	pval.exposure	pos.exposure	id.exposure	R2	F
rs111419911	G	-0.0292815	0.0307339	40272121	0.503515	0.0459422	0.00587917	20	6.29999e-07	38900761	ukb-b-7372	0.000381606549405749	24.8051145549103
rs114575778	A	-0.145164	-0.248359	78675224	0.227465	0.20578	0.0274331	4	1.2e-07	79596378	ukb-b-7372	0.000430732807263729	27.9997860440209
rs114989460	C	0.0957603	-0.0985653	46354556	0.495382	0.144572	0.0208955	6	4.60002e-06	46322293	ukb-b-7372	0.00032311125716106	21.0015860054108
rs116028267	G	-0.0666131	0.0225799	179625803	0.808528	0.0931802	0.014422	5	3.89996e-06	179052804	ukb-b-7372	0.000328210688927579	21.3331477015514
rs116740989	A	0.117547	-0.203444	104376786	0.127753	0.133579	0.0250756	2	2.80001e-06	104993244	ukb-b-7372	0.000338065275437941	21.9738960133393
rs116979507	T	0.063628	0.167848	91046306	0.231859	0.14039	0.0138895	11	4.60002e-06	90779474	ukb-b-7372	0.000322856890400794	20.9850473346998
rs1247081	T	0.0256696	0.0440549	29760019	0.279734	0.040757	0.00536614	10	1.7e-06	30048948	ukb-b-7372	0.00035203696359052	22.8823612201849
rs140205161	G	0.162252	-0.0485679	87437531	0.618268	0.0974659	0.0352098	4	4.09996e-06	88358683	ukb-b-7372	0.00032669168003192	21.2343823894914
rs144862520	T	-0.0703248	-0.0509537	154175846	0.662874	0.11688	0.0153669	7	4.70002e-06	153872931	ukb-b-7372	0.000322204427311359	20.942624879866
rs146963873	A	-0.16778	-0.419125	70911356	0.352259	0.450567	0.0329752	16	3.59998e-07	70945259	ukb-b-7372	0.000398253394683884	25.8876206591825
rs147150587	A	0.128307	-0.0399885	28296032	0.885165	0.276882	0.0276315	12	3.40001e-06	28448965	ukb-b-7372	0.000331722298249939	21.5614721944963
rs1559583	C	-0.0303381	0.0413726	73046867	0.402218	0.0493903	0.00654176	18	3.50002e-06	70714102	ukb-b-7372	0.000330880212840563	21.5067197377456
rs2745938	T	0.0269243	0.146736	207966604	0.00133844	0.0457462	0.00561835	1	1.6e-06	208139949	ukb-b-7372	0.000353300924457839	22.9645475643812
rs4535437	G	0.0302082	-0.0217404	79946840	0.624672	0.0444371	0.00623112	5	1.2e-06	79242663	ukb-b-7372	0.00036156583621325	23.5019608457542
rs573905	G	0.0275402	-0.016188	118701558	0.691005	0.0407255	0.00538992	11	3.2e-07	118572267	ukb-b-7372	0.000401626220835837	26.1069521877949
rs7022555	T	-0.120695	0.1847	134861275	0.50753	0.278714	0.025269	9	1.79999e-06	137753121	ukb-b-7372	0.000350975636513419	22.813350864073
rs76330086	T	-0.101588	0.393655	107545529	0.0177117	0.165988	0.0221236	9	4.39997e-06	110307810	ukb-b-7372	0.00032438390730167	21.0843325629202
rs77126457	A	0.114984	-0.437313	135140231	0.0768865	0.247203	0.0227843	8	4.49997e-07	136152474	ukb-b-7372	0.000391796211961923	25.4677206211166
Instrumental variables used for two-sample MR Analysis of Calcium and meningioma
SNP	effect_allele.exposure	beta.exposure	beta.outcome	pos.outcome	pval.outcome	se.outcome	pos.exposure	chr.exposure	pval.exposure	se.exposure	id.exposure	R2	F
rs11030416	A	-0.0654539	-0.302988	28722287	0.0167063	0.126609	28743834	11	1.5e-06	0.0136013	ukb-b-8951	0.000356272613265972	23.1577760735822
rs11088797	A	0.03961	-0.0725223	20353837	0.174025	0.0533494	21726149	21	3.09999e-06	0.00849043	ukb-b-8951	0.000334835771038217	21.763911230748
rs117456360	A	0.0626521	-0.0165771	22322948	0.933619	0.199023	22322947	9	4.39997e-06	0.0136422	ukb-b-8951	0.000324480404104686	21.090606706097
rs1219820	T	-0.076443	-0.191423	123685699	0.12193	0.123761	125445215	10	1.7e-06	0.015952	ukb-b-8951	0.000353279701882045	22.9631676101972
rs12618785	G	0.0272715	-0.0508159	146296288	0.229701	0.0423068	147053856	2	1.2e-06	0.00561451	ukb-b-8951	0.000362964079082034	23.5928803345969
rs1714800	C	0.0279524	-0.0422915	4136334	0.333477	0.0437286	3993856	8	1e-06	0.00572153	ukb-b-8951	0.000367181953616991	23.8671453852411
rs17712285	G	-0.0709393	-0.162035	64088223	0.314581	0.161124	61755457	18	1.7e-06	0.0148038	ukb-b-8951	0.000353265240755052	22.9622273052983
rs1974821	A	0.0356787	0.025929	51414481	0.647377	0.0566865	51917735	19	2.30001e-06	0.00754587	ukb-b-8951	0.000343935486402639	22.3555849789778
rs2443773	G	0.0272002	-0.0251573	108060365	0.535672	0.0406174	109072593	8	5.1e-07	0.00541645	ukb-b-8951	0.000387947697026609	25.2174605654492
rs35683760	G	-0.0310253	-0.0957742	82788309	0.0370945	0.0459409	82821914	16	1.5e-06	0.00644836	ukb-b-8951	0.000356127665892432	23.1483511149444
rs39308	A	0.0297088	0.0311133	117311617	0.473705	0.0434261	116951671	7	1.5e-06	0.00617194	ukb-b-8951	0.000356450291214219	23.1693292863977
rs4535437	G	0.0316699	-0.0217404	79946840	0.624672	0.0444371	79242663	5	4.49997e-07	0.00627359	ukb-b-8951	0.000392028649083693	25.4828
rs4988235	A	0.032361	-0.062079	135851076	0.137662	0.0418166	136608646	2	7.39997e-08	0.00601303	ukb-b-8951	0.000445543961305102	28.9630142698307
rs62347998	T	0.0641566	-0.154131	17168693	0.17885	0.114655	17168802	5	3.40001e-06	0.0138097	ukb-b-8951	0.000332044995966622	21.5824540487908
rs73238581	A	-0.0271448	-0.0552906	39410764	0.197574	0.042911	39412384	4	2e-06	0.00570468	ukb-b-8951	0.000348326399199204	22.6410909304445
rs7464794	C	-0.0264599	0.101925	17682847	0.0124074	0.0407644	17540356	8	9.20005e-07	0.0053917	ukb-b-8951	0.000370502376048366	24.0830557178607
rs753899	C	0.0462859	0.0359352	25702495	0.595144	0.0676239	25947642	15	7.39997e-07	0.00934944	ukb-b-8951	0.000377041735893279	24.508281518145
rs7972943	A	-0.0676063	-0.141301	98251739	0.176831	0.104623	98645517	12	1.29999e-06	0.0139755	ukb-b-8951	0.000360006404575854	23.4005605017766
rs8067154	A	-0.0300856	-0.0266173	79195076	0.596912	0.0503309	77191158	17	4.60002e-06	0.00656562	ukb-b-8951	0.000323037193176054	20.9967704387888
rs8109178	T	0.0389694	-0.0341643	12154318	0.58526	0.0626043	12265133	19	2.99999e-06	0.00834268	ukb-b-8951	0.000335673794357954	21.8184000011119
Instrumental variables used for two-sample MR Analysis of Potassium and meningioma
SNP	effect_allele.exposure	beta.exposure	beta.outcome	pos.outcome	pval.outcome	se.outcome	se.exposure	pos.exposure	pval.exposure	chr.exposure	id.exposure	R2	F
rs10764330	G	0.0278001	-0.120553	21997422	0.00519912	0.0431403	0.00591821	22286351	2.59998e-06	10	ukb-b-17881	0.000339462259993747	22.0647294105255
rs114300683	A	-0.114807	-0.00109348	155505832	0.997571	0.359145	0.0248968	154885392	4e-06	5	ukb-b-17881	0.000327140681478181	21.2636
rs12296227	T	0.0284413	0.021221	101045773	0.698165	0.0547217	0.00615091	101439551	3.79997e-06	12	ukb-b-17881	0.000328930573315121	21.3799543829492
rs12412051	C	0.072528	0.153459	2559077	0.118178	0.0982155	0.0149208	2601269	1.2e-06	10	ukb-b-17881	0.000363493182653805	23.6272848862771
rs1360913	T	0.0277716	0.00769417	59520709	0.849645	0.0405873	0.00550061	61280467	4.39997e-07	10	ukb-b-17881	0.000392136018867014	25.4898175735069
rs145857065	C	-0.0828746	-0.354951	34461325	0.0493287	0.180569	0.0172848	34461430	1.6e-06	5	ukb-b-17881	0.00035366129208995	22.9879797347442
rs146963873	A	-0.153494	-0.419125	70911356	0.352259	0.450567	0.0332741	70945259	4e-06	16	ukb-b-17881	0.000327382111688597	21.2792739248227
rs148244439	T	0.0566213	-0.0237364	108098400	0.823897	0.106663	0.0122646	107434101	3.89996e-06	5	ukb-b-17881	0.000327897001202489	21.312751834548
rs2745938	T	0.0261087	0.146736	207966604	0.00133844	0.0457462	0.00566968	208139949	4.09996e-06	1	ukb-b-17881	0.000326241097401914	21.2050857563318
rs35579431	T	0.0291435	0.037906	9281875	0.374825	0.0427123	0.00612595	9139385	2e-06	8	ukb-b-17881	0.000348186760759208	22.6320113205622
rs3772928	C	-0.0265481	0.00898925	115687631	0.829733	0.041802	0.00551354	115406478	1.5e-06	3	ukb-b-17881	0.00035667927519146	23.1842185943996
rs7040926	C	-0.0510548	0.0100142	20241353	0.86906	0.0607461	0.0111197	20241351	4.39997e-06	9	ukb-b-17881	0.000324319544197233	21.0801477272061
rs7479680	C	-0.0380825	-0.0976458	14133165	0.0928945	0.0581113	0.00775317	14154711	8.99995e-07	11	ukb-b-17881	0.000371157331209829	24.1256443197805
rs77126457	A	0.105123	-0.437313	135140231	0.0768865	0.247203	0.0229918	136152474	4.79999e-06	8	ukb-b-17881	0.00032161539176673	20.9043264639722
rs77824658	G	0.0438189	-0.00551025	72755933	0.94387	0.0782639	0.00954414	73222641	4.39997e-06	14	ukb-b-17881	0.000324291417846183	21.0783189753377
Instrumental variables used for two-sample MR Analysis of Iron and meningioma
SNP	effect_allele.exposure	beta.exposure	beta.outcome	pos.outcome	pval.outcome	se.outcome	pos.exposure	se.exposure	pval.exposure	chr.exposure	id.exposure	R2	F
rs115064104	T	0.151269	0.535221	108843701	0.177401	0.396812	108562548	0.0327424	3.79997e-06	3	ukb-b-20447	0.000328369790712288	21.343492449261
rs116863411	T	-0.0946561	0.0406578	48004271	0.757815	0.131856	46633015	0.0204154	3.50002e-06	20	ukb-b-20447	0.000330723265997772	21.4965150524029
rs118189684	C	0.0593252	0.119274	90960011	0.312895	0.11819	90693179	0.0120713	8.9e-07	11	ukb-b-20447	0.000371565953596227	24.1522
rs1370102	A	-0.0252135	-0.0380572	126628929	0.347776	0.0405333	128317498	0.00545817	3.79997e-06	10	ukb-b-20447	0.000328289154422804	21.3382495028167
rs148244439	T	0.0591791	-0.0237364	108098400	0.823897	0.106663	107434101	0.0122191	1.29999e-06	5	ukb-b-20447	0.000360851493039742	23.4555114195591
rs150479966	C	0.170181	0.402821	31451337	0.468672	0.55589	31847323	0.0336231	4.20001e-07	22	ukb-b-20447	0.000394096363081391	25.6172950667573
rs155599	C	0.0302901	0.0103004	157450863	0.818895	0.0449864	158307375	0.00594077	3.40001e-07	2	ukb-b-20447	0.00039991638411307	25.995763022065
rs17257441	T	-0.037713	-0.0670338	117311657	0.214142	0.0539613	117854279	0.0082347	4.70002e-06	1	ukb-b-20447	0.000322681014529684	20.9736120675156
rs2647238	C	-0.0254293	-0.058934	105297271	0.151654	0.0411058	106218428	0.00548898	3.59998e-06	4	ukb-b-20447	0.000330193914960826	21.4620966661311
rs56256289	T	0.0325776	0.0295165	1852893	0.520926	0.0459817	1892529	0.00689983	2.30001e-06	7	ukb-b-20447	0.000342956784540993	22.2919481639836
rs6463742	C	0.0261434	-0.00222376	1385292	0.956893	0.04114	1424928	0.00555803	2.59998e-06	7	ukb-b-20447	0.000340378005729725	22.124272293982
rs799443	A	-0.0300914	-0.00648594	44729414	0.873326	0.0406808	44769013	0.00573687	1.6e-07	7	ukb-b-20447	0.000423231419143577	27.5119518441146
rs9297943	G	0.0265312	-0.0207564	86652016	0.625884	0.0425749	87664244	0.00562917	2.39999e-06	8	ukb-b-20447	0.000341746118567222	22.2132288308762
Instrumental variables used for two-sample MR Analysis of Selenium and meningioma
SNP	effect_allele	beta.exposure	beta.outcome	pos.outcome	pval.outcome	se.outcome	chr.exposure	pos.exposure	pval.exposure	se.exposure	id.exposure	R2	F
rs10023369	A	-0.144	0.00112484	62930825	0.977812	0.0404445	4	63796543	4.41998e-07	0.029	ieu-a-1077	0.00938340409953757	24.6374169016542
rs11779526	T	0.153	-0.0318436	27053199	0.454685	0.0425928	8	26910716	1.68e-06	0.032	ieu-a-1077	0.00870585198824344	22.8427869435507
rs3785832	C	-0.146	-0.0226225	61461433	0.577838	0.040648	17	59538794	1.81999e-06	0.031	ieu-a-1077	0.00844934535014482	22.1640187041047
rs4950779	C	0.673	-0.0318185	202573074	0.761441	0.104808	1	202542202	3.16002e-07	0.132	ieu-a-1077	0.00988763851658593	25.9745749897607
rs7163368	C	0.158	-0.0675557	63278922	0.16676	0.0488581	15	63571121	4e-06	0.034	ieu-a-1077	0.00822799495852384	21.5785631963119
rs7700970	T	0.265	-0.00895236	79115501	0.849084	0.0470465	5	78411324	7.16968e-13	0.037	ieu-a-1077	0.0193258611256967	51.2571534165641
Instrumental variables used for two-sample MR Analysis of Vitamin A and meningioma
SNP	effect_allele.exposure	beta.exposure	beta.outcome	pos.outcome	pval.outcome	se.outcome	pos.exposure	se.exposure	chr.exposure	pval.exposure	id.exposure	R2	F
rs10248388	C	0.00312721	-0.230456	94388803	0.00543375	0.082894	94018115	0.000672797	7	3.40001e-06	ukb-b-9596	4.69284843122178e-05	21.6044946908353
rs1478684	G	0.00165031	0.0925795	27315798	0.0681208	0.0507505	27337345	0.000342305	11	1.40001e-06	ukb-b-9596	5.0488626755841e-05	23.2435623739698
rs1953042	C	0.0018439	-0.0531655	87392112	0.31074	0.0524485	90007027	0.0003923	9	2.59998e-06	ukb-b-9596	4.79875060942776e-05	22.0920605858866
rs2581667	G	0.0019536	0.076189	75230880	0.238465	0.0646309	72942835	0.000416108	18	2.69998e-06	ukb-b-9596	4.78794636751985e-05	22.0423185978066
rs4131899	T	-0.00137242	-0.0302386	80271334	0.457414	0.0406918	80320484	0.000286396	3	1.7e-06	ukb-b-9596	4.98803424449743e-05	22.9635111920035
rs4379489	G	0.00160931	-0.00756453	1917039	0.869479	0.0460353	1865205	0.000350157	8	4.30002e-06	ukb-b-9596	4.58822573572784e-05	21.1228
rs6005584	C	-0.00231054	0.042157	27713340	0.517102	0.0650753	28109329	0.000503359	22	4.39997e-06	ukb-b-9596	4.57680425349168e-05	21.0702369564076
rs72774943	T	-0.002746	-0.0788662	2711695	0.384354	0.090661	2715467	0.000600626	2	4.79999e-06	ukb-b-9596	4.54029425290362e-05	20.9021482093332
rs72833036	G	0.00330275	-0.0039949	24350829	0.965767	0.0930822	24351057	0.000596894	6	3.09999e-08	ukb-b-9596	6.65026577653886e-05	30.6164680761374
rs7330997	C	-0.00202514	0.00166941	70075045	0.982009	0.0740314	70649177	0.00042208	13	1.6e-06	ukb-b-9596	5.00045758386166e-05	23.0207076234515
rs9982066	A	0.00146405	0.0321767	16448117	0.42805	0.0405998	17820437	0.000291388	21	5e-07	ukb-b-9596	5.4834714509814e-05	25.244490264295
Instrumental variables used for two-sample MR Analysis of Vitamin B6 and meningioma
SNP	effect_allele.exposure	beta.exposure	beta.outcome	pos.outcome	pval.outcome	se.outcome	se.exposure	pos.exposure	chr.exposure	pval.exposure	id.exposure	R2	F
rs10138490	C	-0.0534963	0.0875943	80417455	0.299574	0.0844407	0.0114138	80883798	14	2.80001e-06	ukb-b-7864	0.000337961439843646	21.9671445245134
rs12198456	T	0.0919531	0.533974	120050842	0.0223013	0.233667	0.0197234	120371988	6	3.09999e-06	ukb-b-7864	0.000334388177698854	21.7348084853405
rs12226112	T	0.0283412	0.0392971	14141814	0.338676	0.0410721	0.00572659	14163360	11	7.49998e-07	ukb-b-7864	0.000376797136247099	24.4923761791319
rs12412051	C	0.0708635	0.153459	2559077	0.118178	0.0982155	0.0149768	2601269	10	2.19999e-06	ukb-b-7864	0.000344416944186562	22.3868902067251
rs141933624	A	-0.0897347	-0.0393052	90197805	0.820334	0.173063	0.0192811	91118956	4	3.29997e-06	ukb-b-7864	0.000333226437653585	21.6592716813616
rs155599	C	0.0342533	0.0103004	157450863	0.818895	0.0449864	0.00598463	158307375	2	1e-08	ukb-b-7864	0.00050389298155357	32.7579607689278
rs183178622	T	-0.0989483	-0.149571	103066897	0.335134	0.155185	0.0206841	103988054	4	1.7e-06	ukb-b-7864	0.000352060635338127	22.8839004228874
rs188211816	A	-0.0786243	-0.12794	172840909	0.219365	0.104167	0.0162809	172810049	1	1.40001e-06	ukb-b-7864	0.000358779730035964	23.3207975479953
rs34938615	G	-0.122024	-0.29668	21645787	0.395816	0.349397	0.0264416	22113999	14	3.89996e-06	ukb-b-7864	0.000327642108734993	21.2961788242116
rs3745438	C	-0.071266	-0.0371324	54461738	0.571027	0.0655425	0.0155965	54972918	19	4.90004e-06	ukb-b-7864	0.000321216554576213	20.8783945526619
rs3772928	C	-0.0292449	0.00898925	115687631	0.829733	0.041802	0.00553405	115406478	3	1.29999e-07	ukb-b-7864	0.000429590324929591	27.9254870620108
rs67450584	T	0.036705	0.118328	43806490	0.0564326	0.0620272	0.00745732	44202370	22	8.60003e-07	ukb-b-7864	0.000372691927694275	24.2254320087455
rs7205927	C	-0.0257861	0.00107066	48877680	0.979261	0.0411871	0.00553457	48911591	16	3.2e-06	ukb-b-7864	0.000333953096024153	21.7065192796787
rs7292147	C	-0.0258379	0.0275736	17357018	0.499057	0.0407909	0.00550612	17837908	22	2.69998e-06	ukb-b-7864	0.000338768411886486	22.0196146490332
rs74640671	T	-0.127176	0.11686	21693326	0.677353	0.280861	0.02738	21550838	8	3.40001e-06	ukb-b-7864	0.000331914510279785	21.5739698480865
rs77806858	C	-0.0505124	0.0388691	154097309	0.660614	0.0885271	0.0106104	153476869	5	1.89998e-06	ukb-b-7864	0.00034866473286772	22.6630901678251
rs9560457	T	0.0255037	0.0683517	89824725	0.0999194	0.0415451	0.00553964	90476979	13	4.09996e-06	ukb-b-7864	0.000326083357858817	21.1948296248057
Instrumental variables used for two-sample MR Analysis of Vitamin B12 and meningioma
SNP	effect_allele.exposure	beta.exposure	beta.outcome	pos.outcome	pval.outcome	se.outcome	pos.exposure	chr.exposure	pval.exposure	se.exposure	id.exposure	R2	F
rs10924919	T	-0.0286276	-0.00912147	247108996	0.827961	0.0419731	247272298	1	3.89996e-07	0.0056423	ukb-b-19524	0.000396015776966817	25.7421114222285
rs112961770	C	-0.0888494	-0.177245	78089177	0.044022	0.088012	78554861	1	1.40001e-06	0.0184324	ukb-b-19524	0.000357451344966945	23.2344212170307
rs12776611	A	-0.0878135	-0.00132929	69664866	0.992386	0.139295	71424622	10	3.40001e-06	0.0188958	ukb-b-19524	0.000332257400099748	21.5962646050108
rs1419875	G	-0.0315231	0.0169536	116284624	0.719613	0.0472277	118044136	10	3.89996e-06	0.00683151	ukb-b-19524	0.000327573765011801	21.2917351430163
rs148901823	G	-0.0486291	0.0253534	36705463	0.725558	0.0722238	36745068	7	1.29999e-06	0.0100516	ukb-b-19524	0.00036007472570571	23.4050030022161
rs193228340	C	0.156303	0.331125	27150713	0.487764	0.477216	27008230	8	4.30002e-06	0.0340106	ukb-b-19524	0.000324931546696919	21.1199396443805
rs388561	C	0.040271	-0.00904841	34216160	0.879442	0.0596558	34612149	22	2.5e-06	0.00854945	ukb-b-19524	0.000341339999670503	22.1868224085439
rs61994378	C	0.0934555	-0.018561	106371374	0.880913	0.123895	106827305	14	2.30001e-06	0.0197741	ukb-b-19524	0.000343632310180202	22.3358719458557
rs67568068	C	-0.0317378	0.0186294	160728724	0.675529	0.0445072	160155731	5	1.79999e-06	0.00664671	ukb-b-19524	0.000350763820566564	22.7995780360529
Instrumental variables used for two-sample MR Analysis of Vitamin C and meningioma
SNP	effect_allele.exposure	beta.exposure	beta.outcome	pos.outcome	pval.outcome	se.outcome	se.exposure	pval.exposure	pos.exposure	chr.exposure	id.exposure	R2	F
rs114598078	T	0.0655782	-0.0403156	81203700	0.714335	0.11014	0.0137636	1.89998e-06	81252851	3	ukb-b-19390	0.00034924498096411	22.7008192753006
rs11650824	A	0.0794787	-0.0872283	70119756	0.26119	0.077634	0.0158822	5.60003e-07	68115897	17	ukb-b-19390	0.000385247493658207	25.0418737145143
rs17482258	T	0.042829	0.000897822	26796184	0.988829	0.0641266	0.00926045	3.69999e-06	26949117	12	ukb-b-19390	0.000329075631626824	21.389386041938
rs1883993	A	0.044959	0.034191	24815262	0.489888	0.0495173	0.00935324	1.5e-06	25211229	22	ukb-b-19390	0.000355452609740804	23.1044567625811
rs4238567	C	0.0253068	-0.00138021	33635188	0.973069	0.040884	0.00550812	4.30002e-06	33927389	15	ukb-b-19390	0.000324753316040442	21.1083512234157
rs4481190	C	-0.0306375	0.0680082	155320494	0.107337	0.0422338	0.00574377	9.59997e-08	155038283	3	ukb-b-19390	0.000437672664268569	28.4511089788469
rs61868302	T	-0.0571013	-0.431966	133446724	0.000309721	0.119757	0.0118391	1.40001e-06	135260228	10	ukb-b-19390	0.000357870698687598	23.2616890655426
rs74978963	T	0.150814	0.0282915	68701628	0.822779	0.126317	0.0310213	1.2e-06	68166615	7	ukb-b-19390	0.000363607108800727	23.6346928508798
rs7626478	A	0.0279796	0.0355391	165871783	0.448036	0.0468425	0.00610134	4.49997e-06	165589571	3	ukb-b-19390	0.000323533304959765	21.0290271470236
rs9540734	A	-0.0259285	0.0142224	66391279	0.726685	0.0406891	0.00548469	2.30001e-06	66965411	13	ukb-b-19390	0.000343817712816009	22.3479271388409
Instrumental variables used for two-sample MR Analysis of Vitamin D and meningioma
SNP	effect_allele.exposure	beta.exposure	beta.outcome	pos.outcome	pval.outcome	se.outcome	chr.exposure	pval.exposure	pos.exposure	se.exposure	id.exposure	R2	F
rs10469075	T	-0.0324603	-0.0624269	77398892	0.259801	0.0553989	18	3.69999e-06	75110848	0.00701256	ukb-b-18593	0.000329636786565684	21.4258722363518
rs117693112	A	0.0682431	-0.00129275	109087346	0.993267	0.153188	7	2.39999e-06	108727403	0.0144786	ukb-b-18593	0.000341777031054369	22.2152388051827
rs17301981	C	-0.0437855	0.128171	82371333	0.0745556	0.0718778	9	4.90004e-06	84986248	0.00958474	ukb-b-18593	0.000321060940075521	20.8682766918196
rs35775421	A	-0.0559707	-0.108727	102996243	0.113066	0.0686166	14	4.60002e-06	103462580	0.0122186	ukb-b-18593	0.000322823643806672	20.9828856752374
rs57038272	T	0.0333323	0.0127314	76963991	0.797323	0.0495746	5	4.09996e-06	76259816	0.00723695	ukb-b-18593	0.000326365793733164	21.2131934401145
rs582962	A	-0.0283174	0.0726399	68812086	0.0804155	0.0415494	6	3.2e-06	69521978	0.00608067	ukb-b-18593	0.000333646008246052	21.6865523094144
rs61942184	C	0.0822174	0.0368804	103192840	0.801488	0.146687	12	3.69999e-06	103586618	0.0177573	ukb-b-18593	0.000329805074882584	21.436814320798
rs679830	C	-0.0601819	0.0346314	54607180	0.69225	0.0874964	7	2.39999e-06	54674873	0.012755	ukb-b-18593	0.0003424909283354	22.2616574661811
rs74593039	C	0.0350049	0.0556662	43925621	0.329656	0.0571049	10	3.40001e-06	44421069	0.00753919	ukb-b-18593	0.000331658567841895	21.5573284353381
rs75713989	T	0.039147	0.0429773	186915153	0.498318	0.063469	3	1.6e-06	186632942	0.00816677	ukb-b-18593	0.000353483995634481	22.9764513921853
rs80261862	T	-0.0448741	0.0390226	36721019	0.458153	0.0525989	7	1.29999e-06	36760624	0.00926708	ukb-b-18593	0.000360724770677381	23.4472714359159
rs9328367	T	0.0261798	0.0356927	709090	0.381044	0.0407463	6	3.09999e-06	709090	0.00561666	ukb-b-18593	0.00033423980761759	21.7251613933327
Instrumental variables used for two-sample MR Analysis of Vitamin E and meningioma
SNP	effect_allele.exposure	beta.exposure	beta.outcome	pos.outcome	pval.outcome	se.outcome	pos.exposure	chr.exposure	se.exposure	pval.exposure	id.exposure	R2	F
rs111306778	A	-0.0479658	-0.0341679	96630418	0.609056	0.0668097	97282672	13	0.00957227	5.39995e-07	ukb-b-6888	0.000386271523968204	25.1084634973416
rs12421920	G	-0.0434479	-0.0355191	13228212	0.701404	0.0926362	13249759	11	0.00938496	3.69999e-06	ukb-b-6888	0.000329728496444654	21.4318352002809
rs12899673	A	0.0268951	0.0190504	92018414	0.65128	0.0421485	92561644	15	0.00581803	3.79997e-06	ukb-b-6888	0.000328759710029815	21.3688448938583
rs2723979	G	-0.0266142	0.017437	37325062	0.669485	0.04085	37364666	7	0.00552745	1.5e-06	ukb-b-6888	0.000356655759916884	23.1826895518784
rs35218694	G	-0.0741637	-0.285226	14881845	0.0453555	0.142518	14785162	17	0.0153104	1.29999e-06	ukb-b-6888	0.000360977290063507	23.4636912361338
rs4903544	T	-0.0295098	0.0458518	77130055	0.286927	0.0430579	77596398	14	0.0060211	9.49992e-07	ukb-b-6888	0.000369527968858951	24.0196947815733
rs536912	A	0.0304596	-0.0650847	108971725	0.160889	0.0464198	109514347	1	0.00620091	8.99995e-07	ukb-b-6888	0.000371195988188545	24.1281579999791
rs6033	G	-0.0516563	0.0133844	169552615	0.834678	0.0641308	169521853	1	0.0105563	9.90011e-07	ukb-b-6888	0.000368374964654518	23.9447207140033
rs71385328	G	0.130015	-0.064416	53275720	0.45871	0.0869342	51353081	17	0.0262064	7.00003e-07	ukb-b-6888	0.000378647148448459	24.6126752840475
rs79966958	T	-0.116527	0.0113904	37024438	0.939875	0.151011	37024435	9	0.024505	2e-06	ukb-b-6888	0.000347872092002624	22.6115508495519
rs979218	C	-0.0430325	0.0505849	9644618	0.358143	0.0550488	9684248	7	0.00922259	3.09999e-06	ukb-b-6888	0.00033494140653404	21.770779707939
Instrumental variables used for the two-sample MR Analysis of Folate and meningioma
SNP	effect_allele.exposure	beta.exposure	beta.outcome	pos.outcome	pval.outcome	se.outcome	pos.exposure	se.exposure	pval.exposure	chr.exposure	id.exposure	R2	F
rs118164003	T	-0.140897	-0.364891	17835800	0.428562	0.460921	17929657	0.0280515	5.1e-07	16	ukb-b-11349	0.000388105417952205	25.2277167558359
rs148031795	T	0.104439	-0.0237921	482310	0.841538	0.119004	482310	0.0223794	3.09999e-06	18	ukb-b-11349	0.000335050271206729	21.7778581494789
rs1502443	G	0.0258943	-0.0158883	77026169	0.711479	0.0429563	77060066	0.00563529	4.30002e-06	16	ukb-b-11349	0.000324834156809861	21.1136074279004
rs16956822	A	-0.0792943	-0.0988047	7596031	0.25829	0.0874035	7499349	0.017182	3.89996e-06	17	ukb-b-11349	0.000327658291793649	21.2972310402185
rs2449166	T	0.0252219	-0.0079926	3606013	0.846525	0.0412939	3463535	0.00546681	4e-06	8	ukb-b-11349	0.000327470643451603	21.2850302220975
rs3772928	C	-0.0272574	0.00898925	115687631	0.829733	0.041802	115406478	0.00552739	8.19993e-07	3	ukb-b-11349	0.000374104655273847	24.3172953991413
rs57185514	G	-0.138679	0.00334999	61897862	0.975152	0.107554	62124997	0.0301895	4.39997e-06	2	ukb-b-11349	0.000324635140359314	21.1006675332935
rs7074988	G	-0.051278	-0.112352	86088281	0.235541	0.0947156	87848038	0.0111147	4e-06	10	ukb-b-11349	0.000327454835055107	21.2840023668601
rs76630415	G	-0.0373906	-0.0435276	14104820	0.384812	0.0500855	14144445	0.00670304	2.39999e-08	7	ukb-b-11349	0.000478630430316268	31.1148619904439
rs76802001	A	-0.0677158	0.0850941	30617412	0.522294	0.132998	31013399	0.0147765	4.60002e-06	22	ukb-b-11349	0.000323089994308512	21.0002035158186
rs78074774	T	0.0601471	-0.0156723	34290422	0.866807	0.093446	34515489	0.0131667	4.90004e-06	2	ukb-b-11349	0.000321042871711151	20.8671019094968
rs79748722	T	-0.0756746	-0.153089	45751615	0.403943	0.183428	46147495	0.0164864	4.39997e-06	22	ukb-b-11349	0.000324141608994486	21.0685785305788
rs79975477	T	0.0731991	-0.0971761	13702518	0.201244	0.0760368	13683165	0.0156345	2.80001e-06	20	ukb-b-11349	0.000337228277705074	21.9194736667954
rs8085166	G	0.0278138	-0.0240528	3016617	0.567892	0.0421124	3016615	0.00581169	1.7e-06	18	ukb-b-11349	0.000352362509323522	22.9035291133052
Instrumental variables used for two-sample MR Analysis of Carotene and meningioma
SNP	effect_allele.exposure	beta.exposure	beta.outcome	pos.outcome	pval.outcome	se.outcome	pval.exposure	se.exposure	pos.exposure	chr.exposure	id.exposure	R2	F
rs116995905	T	-0.132301	-0.363396	48724626	0.451586	0.482742	4.39997e-06	0.0288061	48758537	16	ukb-b-16202	0.000324521400442279	21.0933
rs117731008	A	0.0977133	-0.099461	43350617	0.353819	0.107269	4.20001e-06	0.0212277	43746623	22	ukb-b-16202	0.000325976927577308	21.1879095928616
rs12126792	G	-0.134712	-0.277618	239760193	0.222726	0.227684	1.5e-06	0.0280049	239923493	1	ukb-b-16202	0.000355972843230025	23.1382840353129
rs13295574	A	-0.0276722	-0.0331249	136122960	0.430899	0.0420551	3.69999e-06	0.00598182	139014806	9	ukb-b-16202	0.000329233988528114	21.3996823753729
rs16898247	A	-0.107091	-0.0348895	123345013	0.860992	0.199241	8.99995e-08	0.0200309	124357253	8	ukb-b-16202	0.000439684346548423	28.5819368158888
rs17800766	C	-0.121685	-0.0637484	65340012	0.837995	0.31179	1.79999e-06	0.0254964	67099770	10	ukb-b-16202	0.000350421810085963	22.7773396305379
rs1936052	T	-0.0361185	-0.0831085	112326787	0.167502	0.0602116	2.5e-06	0.00766833	112869409	1	ukb-b-16202	0.000341300205540508	22.1842349393501
rs2998143	G	-0.0278722	0.00731969	133238058	0.86566	0.0432672	1.79999e-06	0.00584016	135051562	10	ukb-b-16202	0.000350402971380029	22.7761146896239
rs366337	G	0.0543804	0.0922339	54280068	0.367302	0.102307	1.29999e-06	0.0112221	54783923	19	ukb-b-16202	0.000361248944250359	23.4813552653547
rs3829931	A	0.0830829	-0.0425591	8083619	0.653744	0.0948782	2.99999e-06	0.0177899	8125582	10	ukb-b-16202	0.000335550202359406	21.810363970751
rs4771831	A	-0.0265212	-0.0693874	91373498	0.132735	0.0461536	4.20001e-06	0.00576207	92025752	13	ukb-b-16202	0.000325922759210454	21.1843875992762
rs5760695	C	0.0468481	0.00857932	24841141	0.871047	0.0528515	3.2e-06	0.0100556	25237108	22	ukb-b-16202	0.000333925754379845	21.704741514523
rs62417408	G	-0.0691153	-0.0211045	56977869	0.803118	0.0846502	2.39999e-06	0.0146553	56842667	6	ukb-b-16202	0.000342166367247803	22.2405540142331
rs6596473	C	0.0276423	0.0111557	139374887	0.798487	0.0436956	3.69999e-06	0.00597629	138710576	5	ukb-b-16202	0.000329131188655581	21.392998348249
rs6660246	C	-0.0266889	-0.0388379	33896944	0.342502	0.040915	1.40001e-06	0.00553072	34362545	1	ukb-b-16202	0.000358236120413577	23.2854500854137
rs77547747	C	-0.055803	0.0875664	74756831	0.463554	0.119462	2.39999e-06	0.0118339	75682041	4	ukb-b-16202	0.000342087881186884	22.235450734109

## Sheet: Inverse MR analysis results
id.outcome	outcome	exposure	method	nsnp	b	se	pval	lo_ci	up_ci	or	or_lci95	or_uci95
ieu-a-1079	Zinc	Meningioma	Inverse variance weighted	3	-0.0671101	0.0741507096383807	0.365438648863344	-0.212446	0.0782252561113232	0.935092209490707	0.80860436330174	1.08136621558635
ieu-a-1079	Zinc	Meningioma	MR Egger	3	-0.138091	0.187935128337318	0.596580036365516	-0.506444	0.230261397700657	0.871019030067735	0.60263455823543	1.25892904808115
ieu-a-1079	Zinc	Meningioma	Weighted median	3	-0.0629784	0.0825931668855357	0.445753772842923	-0.224861	0.0989042277921802	0.938963774520495	0.798627231090241	1.10396056575505
ukb-b-8951	Calcium	Meningioma	Inverse variance weighted	13	0.00094591052490624	0.00926051839045189	0.918642022313337	-0.0172047	0.0190965265701919	1.00094635803936	0.982942450292932	1.01928003147456
ukb-b-8951	Calcium	Meningioma	MR Egger	13	0.00721492341791497	0.0244770488917201	0.773663645269823	-0.0407601	0.0551899392456863	1.00724101368656	0.960059427865319	1.05674131226245
ukb-b-8951	Calcium	Meningioma	Weighted median	13	0.00432476759661881	0.0107942100184268	0.688673233266914	-0.0168319	0.0254814192327354	1.00433413290005	0.983308980673826	1.02580884577794
ukb-b-17881	Potassium	Meningioma	Inverse variance weighted	13	-0.00554324	0.00803688305900672	0.490367353604419	-0.0212955	0.0102090543422272	0.994472098932788	0.97892962143911	1.01026134453048
ukb-b-17881	Potassium	Meningioma	MR Egger	13	0.0240843712471345	0.0204087718014689	0.262851829539111	-0.0159168	0.0640855639780136	1.02437674218798	0.984209181710092	1.06618362177072
ukb-b-17881	Potassium	Meningioma	Weighted median	13	-0.0015659	0.0113028255066839	0.889812969637487	-0.0237194	0.0205876346882698	0.998435322082053	0.97655965363636	1.02080102190285
ukb-b-7372	Magnesium	Meningioma	Inverse variance weighted	13	-0.00288892	0.00796479143217747	0.716820705403999	-0.0184999	0.0127220729282515	0.997115250630083	0.981670163446794	1.01280334277266
ukb-b-7372	Magnesium	Meningioma	MR Egger	13	0.0229182957844125	0.0202257923861615	0.281256447977025	-0.0167243	0.0625608488612889	1.02318293777262	0.983414816716037	1.06455923416426
ukb-b-7372	Magnesium	Meningioma	Weighted median	13	-0.00274992	0.0107059465495453	0.797287174474066	-0.0237336	0.018233730304245	0.997253852647224	0.976545846281987	1.01840097974525
ukb-b-20447	Iron	Meningioma	Inverse variance weighted	13	0.00353989501031055	0.00800758030098959	0.658439999578418	-0.012155	0.0192347524002501	1.00354616783819	0.987918610780899	1.01942093204079
ukb-b-20447	Iron	Meningioma	MR Egger	13	0.00547781936272716	0.0203344591342164	0.792618814002104	-0.0343777	0.0453333592657913	1.00549285004781	0.966206479669555	1.04637662111625
ukb-b-20447	Iron	Meningioma	Weighted median	13	0.00332855069067268	0.0108198513018473	0.758361088062995	-0.0178784	0.0245354592422934	1.00333409646695	0.98228051179389	1.02483893047486
ieu-a-1073	Copper	Meningioma	Inverse variance weighted	3	-0.0212681	0.0775103413906451	0.783784670290388	-0.173188	0.130652180650239	0.97895648243593	0.840979195101554	1.13957134740723
ieu-a-1073	Copper	Meningioma	MR Egger	3	-0.0613403	0.196018420942892	0.806927395559728	-0.445536	0.322855807989668	0.940503134863509	0.640480628715592	1.38106619783637
ieu-a-1073	Copper	Meningioma	Weighted median	3	-0.0385367	0.0877630476057744	0.660589897956734	-0.210552	0.133478918288518	0.962196434765005	0.810136741962425	1.14279717376086
ieu-a-1077	Selenium	Meningioma	Inverse variance weighted	3	0.0428892958252276	0.101885004297696	0.673785835971212	-0.156805	0.242583904248712	1.04382233296416	0.85487047512921	1.27453818384599
ieu-a-1077	Selenium	Meningioma	MR Egger	3	-0.292121	0.211648825675327	0.399158758540578	-0.706952	0.122711101639969	0.746678483594567	0.493144869577561	1.13055775748143
ieu-a-1077	Selenium	Meningioma	Weighted median	3	0.0654264989562616	0.0976170990370673	0.502707325731163	-0.125903	0.256756013068914	1.0676142636669	0.88170035420785	1.29272967913123
ukb-b-9596	Vitamin and mineral supplements: Vitamin A	Meningioma	Inverse variance weighted	9	0.000210598810892282	0.000484564953297917	0.663842484065739	-0.000739148	0.0011603461193562	1.00021062098838	0.999261124605387	1.00116101958137
ukb-b-9596	Vitamin and mineral supplements: Vitamin A	Meningioma	MR Egger	9	-0.000749454	0.00202442224814596	0.72217611226312	-0.00471732	0.00321841329895572	0.999250826463323	0.995293787173997	1.00322359795166
ukb-b-9596	Vitamin and mineral supplements: Vitamin A	Meningioma	Weighted median	9	-0.000241765	0.000678004274015789	0.721404315192972	-0.00157065	0.00108712385903617	0.999758264704651	0.998430579934619	1.00108771499237
ukb-b-7864	Vitamin B6	Meningioma	Inverse variance weighted	13	-0.00497226	0.00806669995366524	0.537635046681641	-0.020783	0.0108384729900397	0.995040082297188	0.979431487124684	1.0108974220184
ukb-b-7864	Vitamin B6	Meningioma	MR Egger	13	0.00261830080960852	0.0204848331456897	0.900600913880597	-0.037532	0.0427685737751604	1.00262173155276	0.963163622810987	1.04369632819815
ukb-b-7864	Vitamin B6	Meningioma	Weighted median	13	-0.00548848	0.0112937798246753	0.626985687534825	-0.0276243	0.0166473264901893	0.994526552233419	0.972753771062309	1.01678666536255
ukb-b-19524	Vitamin B12	Meningioma	Inverse variance weighted	13	0.0104262769479238	0.00809783822910488	0.197906725612484	-0.00544549	0.0262980398769693	1.01048081996882	0.994569313801474	1.02664688459177
ukb-b-19524	Vitamin B12	Meningioma	MR Egger	13	0.0186858782332714	0.0205656019061307	0.383037287457856	-0.0216227	0.0589944579692875	1.01886155175466	0.978609393258889	1.06076936190749
ukb-b-19524	Vitamin B12	Meningioma	Weighted median	13	0.00523051207299717	0.0107136440415846	0.625400843257234	-0.0157682	0.0262292543945029	1.0052442150821	0.984355437434023	1.0265762686192
ukb-b-19390	Vitamin C	Meningioma	Inverse variance weighted	13	-0.00972899	0.00959466539171642	0.310582854860181	-0.0285345	0.00907655552293087	0.990318184857751	0.971868732205847	1.00911787236327
ukb-b-19390	Vitamin C	Meningioma	MR Egger	13	0.0374012001218893	0.0206718442352211	0.0977884173206928	-0.00311561	0.0779180148229227	1.0381094269301	0.996889233911309	1.08103402627079
ukb-b-19390	Vitamin C	Meningioma	Weighted median	13	-0.000382427	0.011649720111331	0.973812454088332	-0.0232159	0.0224510246998887	0.999617646397457	0.977051536939605	1.02270494565627
ukb-b-18593	Vitamin D	Meningioma	Inverse variance weighted	13	0.00190797392719728	0.00813054075941692	0.814466790420718	-0.0140279	0.0178438338156544	1.00190979526762	0.986070046368348	1.0180039861775
ukb-b-18593	Vitamin D	Meningioma	MR Egger	13	0.00396251996123339	0.0206483517052027	0.851313360120445	-0.0365082	0.0444332893034307	1.00397038112336	0.964150140221705	1.04543523267156
ukb-b-18593	Vitamin D	Meningioma	Weighted median	13	0.00458649988072667	0.0107700614197225	0.670212466663825	-0.0165228	0.0256958202633827	1.00459703397001	0.983612932593724	1.0260288038305
ukb-b-6888	Vitamin E	Meningioma	Inverse variance weighted	13	-0.00837541	0.00930484429688764	0.368059958921268	-0.0266129	0.00986208071708737	0.991659561961441	0.973738093905406	1.00991087129543
ukb-b-6888	Vitamin E	Meningioma	MR Egger	13	0.000976095339363116	0.0244881750521998	0.968919100601024	-0.0470207	0.0489729184416748	1.00097657187545	0.954067621697917	1.05019190952146
ukb-b-6888	Vitamin E	Meningioma	Weighted median	13	-0.00975588	0.0122635497449934	0.426311911880257	-0.0337924	0.0142806759160824	0.990291552649057	0.966772147926239	1.01438313190101
ukb-b-16202	Carotene	Meningioma	Inverse variance weighted	13	-0.0116536	0.0104553738395688	0.265019288440542	-0.0321462	0.00883891007713558	0.988414017804921	0.968365039981319	1.00887808858952
ukb-b-16202	Carotene	Meningioma	MR Egger	13	0.0125032187887974	0.0265773603236802	0.647226381826356	-0.0395884	0.0645948450232106	1.01258171082206	0.961184974325892	1.06672674716998
ukb-b-16202	Carotene	Meningioma	Weighted median	13	-0.00865262	0.0112380954209802	0.441337427047575	-0.0306793	0.0133740446297405	0.991384703807683	0.969786544012046	1.01346387719279
ukb-b-11349	Folate	Meningioma	Inverse variance weighted	13	-0.00511852	0.00928884578768326	0.581606880603713	-0.0233247	0.0130876206456353	0.994894560188799	0.976945262272468	1.01317
ukb-b-11349	Folate	Meningioma	MR Egger	13	-0.00514098	0.0246365920963757	0.838517561088686	-0.0534287	0.0431467371668258	0.994872208896084	0.947973525456269	1.04409109057912
ukb-b-11349	Folate	Meningioma	Weighted median	13	-0.00196142	0.0111906349077774	0.860865008012578	-0.0238951	0.0199722265833972	0.998040504487085	0.976388164354262	1.02017300594339
